# Supplementary material for: Transcriptomic Analysis in Multiple Myeloma and Primary Plasma Cell Leukemia with t(11;14) Reveals Different Expression Patterns with Biological Implications in Venetoclax Sensitivity
Source: Cancers (Basel). 2021 Sep 29;13(19):4898. doi: 10.3390/cancers13194898 (PMC8508148; doi:10.3390/cancers13194898)
Supplement: Supplementary file 1 [file cancers-13-04898-s001.zip]

Archive with 1 entries (1 files):
- cancers-1395098-supplementary.pdf
